# Supplementary material for: Sensory Reactivity Symptoms Are a Core Feature of ADNP Syndrome Irrespective of Autism Diagnosis
Source: Genes (Basel). 2021 Feb 27;12(3):351. doi: 10.3390/genes12030351 (PMC7997330; doi:10.3390/genes12030351)
Supplement: Supplementary file 1 [file genes-12-00351-s001.zip]

Archive with 1 entries (1 files):
- genes-1077513-supplementary.xlsx
