# Supplementary material for: Sensory Reactivity Symptoms Are a Core Feature of ADNP Syndrome Irrespective of Autism Diagnosis
Source: Genes (Basel). 2021 Feb 27;12(3):351. doi: 10.3390/genes12030351 (PMC7997330; doi:10.3390/genes12030351)
Supplement: Supplementary file 1 [file genes-12-00351-s001.zip › genes-1077513-supplementary.xlsx]

## Sheet: Genetics
ID	Sex	Coding DNA Change *	Protein Change	Genomic Change (GRCh37)	Effect	Inheritance	Classification	Secondary Findings / Other Pathogenic Variants	Previously Published?	ACMG Criteria
ADNP1	F	5'UTR_EX2del	n/a	n/a	Deletion	De novo	Likely Pathogenic	None	Breen et al., 2020	PVS1, PS2, PM2
ADNP2	M	c.201G>C	p.Gln67His	chr20:g.49518554C>G	Missense (predicted splice effect)	De novo	Likely Pathogenic	PKD1, p.V3573Rfs*43, c.10742dupC, paternally inherited, pathogenic		PVS1, PS2, PM2
ADNP3	M	c.337_340delACCT	p.Thr113Serfs*47	chr20:g.49510911_49510914delAGGT	Frameshift	De novo	Pathogenic	LDLR, p.D266E, c.798T>A, paternally inherited, known pathogenic		PVS1, PS2, PM2
ADNP4	M	c.339delC	p.Phe114Serfs*47	chr20:g.49510912delG	Frameshift	De novo	Pathogenic	None	Arnett et al. 2018, Retterer et al. 2016; Breen et al., 2020	PVS1, PS2, PM2
ADNP5	F	c.361_362delTT	p.Leu121Glyfs*5	chr20:g.49510889_49510890delAA	Frameshift	Unknown	Pathogenic	None	Breen et al., 2020	PVS1, PS2, PM2
ADNP6	M	c.539_542delTTAG	p.Val180Glyfs*17	chr20:g.49510709_49510712delCTAA	Frameshift	De novo	Pathogenic	None		PVS1, PS2, PM2
ADNP7	M	c.819_820insT	p.Lys274*	chr20:g.49510431_49510432insA	Frameshift	De novo	Pathogenic	None		PVS1, PS2, PM2
ADNP8	F	c.1033C>T	p.Gln345*	chr20:g.49510218G>A	Nonsense	De novo	Pathogenic	None		PVS1, PS2, PM2
ADNP9	M	c.1046_1047delTG	p.Leu349Argfs*49	chr20:g.49510204_49510205delCA	Frameshift	Unknown	Pathogenic	None	Gozes et al., 2015; Gozes et al., 2017; Arnett et al., 2018; Breen et al., 2020	PVS1, PS2, PM2
ADNP10	M	c.1106_1108delTACinsCTGT	p.Leu369Serfs*30	chr20:g.49510143_49510145delinsACAG	Frameshift	De novo	Pathogenic	None	Gozes et al., 2017; Breen et al., 2020	PVS1, PS2, PM2
ADNP11	F	c.2157C>G	p.Tyr719*	chr20:g.49509094G>C	Nonsense	De novo	Pathogenic	None		PVS1, PS2, PM2
ADNP12	F	c.2157C>G	p.Tyr719*	chr20:g.49509094G>C	Nonsense	De novo	Pathogenic	None		PS2, PM2
ADNP13	F	c.2157C>G	p.Tyr719*	chr20:g.49509094G>C	Nonsense	De novo	Pathogenic	None	Pescosolido 2014	PVS1, PS2, PM2
ADNP14	F	c.2157C>A	p.Tyr719*	chr20:g.49509094G>T	Nonsense	De novo	Pathogenic	None	Gozes et al., 2017; Breen et al., 2020	PVS1, PM2, PP5
ADNP15	F	c.2157C>A	p.Tyr719*	chr20:g.49509094G>T	Nonsense	De novo	Pathogenic	None		PVS1, PS2, PM2
ADNP16	M	c.2157C>A	p.Tyr719*	chr20:g.49509094G>T	Nonsense	De novo	Pathogenic	None		PVS1, PS2, PM2
ADNP17	M	c.2213C>A	p.Ser738*	chr20:g.49509038G>T	Nonsense	De novo	Pathogenic	None		PVS1, PS2, PM2
ADNP18	F	c.2230G>T	p.Glu744*	chr20:g.49509021C>A	Nonsense	De novo	Pathogenic	None		PVS1, PM2, PP4
ADNP19	M	c.2239G>T	p.Glu747*	chr20:g.49509012C>A	Nonsense	De novo	Pathogenic	None	Breen et al., 2020	PVS1, PS2, PM2
ADNP20	M	c.2268dupC	p.Lys757Glnfs*4	chr20:g.49508983dupG	Frameshift	De novo	Pathogenic	None		PVS1, PS2, PM2
ADNP21	M	c.2496_2499delTAAA	p.Asn832Lysfs*81	chr20:g.49508752_49508755delTTTA	Frameshift	Unknown	Pathogenic	None	Breen et al., 2020	PVS1, PS2, PM2
ADNP22	F	c.2496_2499delTAAA	p.Asn832Lysfs*81	chr20:g.49508752_49508755delTTTA	Frameshift	De novo	Pathogenic	None		PVS1, PM2, PP5
* Coding transcript NM_015339.4

## Sheet: VisionHearing
ID	Sex	Vision Problem Type	Hearing Problem Type
ADNP1	F	History of amblyopia (corrected)	None
ADNP2	M	None	None
ADNP3	M	mild strabismus	recurrent ear infections, tympanostomy tube placement
ADNP4	M	Astigmatism and hyperopia	slight conductive hearing loss
ADNP5	F	None	None
ADNP6	M	Hyperopia and convergent strabismus	None
ADNP7	M	None	None
ADNP8	F	None	None
ADNP9	M	Strabismus (vertical and horizontal shifting), hyperopia, and astigmatism	None
ADNP10	M	None	tympanostomy tube placement
ADNP11	F	Cortical visual impairment	None
ADNP12	F	Cortical visual impairment and exotropia	small ear canals
ADNP13	F	Cortical visual impairment and strabismus (corrected, but with mild remaining strabismus)	None
ADNP14	F	Nystagmus; history of exotropia (corrected)	tympanostomy tube placement, removed and replaced with a patch
ADNP15	F	Nystagmus	None
ADNP16	M	strabismus	None
ADNP17	M	None	None
ADNP18	F	cortical visual impairment	recurrent ear infections, tympanostomy tube placement
ADNP19	M	Hyperopia (corrective lenses)	recurrent ear infections
ADNP20	M	Hyperopia and strabismus	None
ADNP21	M	History of strabismus (corrected)	tympanostomy tube placement
ADNP22	F	intermittent exotropia of right eye; myopia in both eyes (corrective lenses)	None
